# Supplementary material for: Proteasomal degradation induced by DPP9‐mediated processing competes with mitochondrial protein import
Source: EMBO J. 2020 Aug 20;39(19):e103889. doi: 10.15252/embj.2019103889 (PMC7527813; doi:10.15252/embj.2019103889)
Supplement: Supplementary file 2 — Dataset EV1 [file EMBJ-39-e103889-s002.xlsx]

## Sheet: Description
MitoCarta2.0 list and Maestro rankings of mitochondrial localization for all human genes
This spreadsheet contains tabs with specfic datasets:
A: Human MitoCarta2.0	Data for all 1,158 mouse genes with high confidence of mitochondrial localization (based on integrated proteomics, computation, and microscopy)
B: Human All Genes	Maestro rankings of mitochondrial localization for all 20,629 mouse Entrez genes with RefSeq proteins, including:
	1) Training sets (Tmito, Tpossible_mito, and Tnot_mito)
	2) Proteomics data for genes detected in fourteen tissues
	3) Auxilliary data, including values for each of seven dataset integrated by Maestro, chromosomal locations, etc
Below are descriptions for the columns (in tables A,B):
TrainingDataset	Tmito, Tnot_mito, or T_possible_mito (indicating evidence based on NCBI GO mitochondrial annotation or MitoP2 database, but not in Tmito)
HumanGeneID	NCBI Entrez Gene ID for human ortholog of mouse gene (based on reciprocal BLASTP hit, expect<1e-3)
MouseOrthologGeneID	NCBI Entrez Gene ID for mouse gene
Symbol	Official Entrez gene symbol
Synonyms	NCBI Entrez gene synonyms
Description	NCBI Entrez gene description
EnsemblGeneID	Ensembl Gene Identifier (based on Ensembl mapper)
ProteinLength	Length of longest RefSeq protein isoform
TargetP_Score	TargetP confidence score (1-5, 1 is most confident) of mitochondrial targeting signal. Score 0 indicates no mitochondrial prediction
MitoDomain_Score	MitoDomain indicates exclusively mito domain; SharedDomain indicates shared mito & non-mito domain; NonMitoDomain indicates exclusively non-mito domain; NA indicates unknown
CoexpressionGnfN50_Score	N50 score for coexpression across mouse GNFv3 tissue atlas (N50 = number of 50 nearest neighbors that are in Tmito)
PGC_Induction_Score	Foldchange in transcript induction following overexpression of PGC1a, known to induce mitochondrial biogenesis
YeastMitoHomolog_Score	OrthologMitoHighConf (HomologMitoHighConf) if yeast ortholog (homolog) is annotated mitochondrial in SGD with high confidence; OrthologMitoLowConf (HomologMitoLowConf) if yeast ortholog (homolog) is annotated mitochondrial in SGD with low confidence (dual localized or only based on high throughput data), NoMitoHomolog indicates no yeast homolog or homolog is not annotated mitochondrial in SGD
RickettsiaHomolog_Score	Ortholog if 1:1 ortholog between mouse and Rickettsia prowazekii; Homolog if homology between mouse and Rickettsia prowazekii, otherwise NoHomolog
MSMS_Score	Category indicating MS/MS abundance (coverage) and enrichment in subtractive proteomics (either pure-enriched, crude-enriched, or ambiguous)
MitoCarta2_score	Naïve Bayes score (sum of log-likelihood ratios for each of 7 above features)
MitoCarta2_FDR	Estimated corrected false discovery rate for all predictions >= given score
MitoCarta2_List	1 if gene is on final MitoCarta2.0 list
MitoCarta2_Evidence	Type of experimental support
hg19_Chromosome	Chromosome (hg19 assembly)
hg19_Start	Start position (hg19)
hg19_Stop	Stop position (hg19)
MSMS_NUM_TISSUES	Number 0-14 tissues where gene products were found by MS/MS
MSMS_NUM_PEPTIDES_UNIQUE	Number of unique peptides, based on pooling spectra from 14 tissues
MSMS_NUM_SPECTRA	Number of spectra corresponding to this gene, based on pooling spectra from 14 tissues
MSMS_TOTAL_INTENSITY	total peak intensity, based on pooling spectra from 14 tissues
MSMS_PERCENT_COVERAGE	Coverage (percent of amino acids covered by MS/MS spectra), based on pooling spectra from 14 tissues
Tissues	List of tissues with evidence of protein, based on 14 tissues
cerebrum_total_peak_intensity_log10	Total peak intensity of spectra found in this tissue (log base 10)
cerebellum_total_peak_intensity_log10	Total peak intensity of spectra found in this tissue (log base 10)
brainstem_total_peak_intensity_log10	Total peak intensity of spectra found in this tissue (log base 10)
spinalcord_total_peak_intensity_log10	Total peak intensity of spectra found in this tissue (log base 10)
kidney_total_peak_intensity_log10	Total peak intensity of spectra found in this tissue (log base 10)
liver_total_peak_intensity_log10	Total peak intensity of spectra found in this tissue (log base 10)
heart_total_peak_intensity_log10	Total peak intensity of spectra found in this tissue (log base 10)
skeletalmuscle_total_peak_intensity_log10	Total peak intensity of spectra found in this tissue (log base 10)
adipose_total_peak_intensity_log10	Total peak intensity of spectra found in this tissue (log base 10)
smallintestine_total_peak_intensity_log10	Total peak intensity of spectra found in this tissue (log base 10)
largeintestine_total_peak_intensity_log10	Total peak intensity of spectra found in this tissue (log base 10)
stomach_total_peak_intensity_log10	Total peak intensity of spectra found in this tissue (log base 10)
placenta_total_peak_intensity_log10	Total peak intensity of spectra found in this tissue (log base 10)
testis_total_peak_intensity_log10	Total peak intensity of spectra found in this tissue (log base 10)
HPA_PrimarySubcellularLocalization_2015	Human Protein Atlas [September 2015] designation of primary subcellular localization based on immunofluorescence of antibodies in 3 human cell lines; Text in parenthesis indicates antibody reliability (where APE=antibody protein expression)

## Sheet: MPX, MYPX
TrainingDataset	HumanGeneID	MouseOrthologGeneID	Symbol	N-term	Synonyms	Description	Length	TargetP_Score	MitoDomain_Score	CoexpressionGnfN50_Score	PGC_Induction_Score	YeastMitoHomolog_Score	RickettsiaHomolog_Score	MSMS_Score	MitoCarta2_score	MitoCarta2_FDR	MitoCarta2_List	MitoCarta2_Evidence	hg19_Chromosome	hg19_Start	hg19_Stop	MSMS_NUM_TISSUES	MSMS_NUM_PEPTIDES_UNIQUE	MSMS_NUM_SPECTRA	MSMS_TOTAL_INTENSITY	MSMS_PERCENT_COVERAGE	Tissues	cerebrum_total_peak_intensity_log10	cerebellum_total_peak_intensity_log10	brainstem_total_peak_intensity_log10	spinalcord_total_peak_intensity_log10	kidney_total_peak_intensity_log10	liver_total_peak_intensity_log10	heart_total_peak_intensity_log10	skeletalmuscle_total_peak_intensity_log10	adipose_total_peak_intensity_log10	smallintestine_total_peak_intensity_log10	largeintestine_total_peak_intensity_log10	stomach_total_peak_intensity_log10	placenta_total_peak_intensity_log10	testis_total_peak_intensity_log10	HPA_PrimarySubcellularLocalization_2015
Tpossible_mito	215	11666	ABCD1	MPVL	ABC42|ALD|ALDP|AMN	ATP-binding cassette, sub-family D (ALD), member 1	745	4	SharedDomain	1	0.65	NoMitoHomolog	Homolog	0-25ambig	5.4323	0.049	1	Rickettsial homolog, mito protein domain, induction	chrX	152990322	153010216	1	3	4	7100000	5	adipose									6.9						Plasma membrane;Cytoplasm (APE, Uncertain)
Tmito	10061	27407	ABCF2	MPSD	ABC28|EST133090|HUSSY18	ATP-binding cassette, sub-family F (GCN20), member 2	634		SharedDomain	4		NoMitoHomolog	Homolog	0-25ambig	-0.8105	0.385	1	literature, Rickettsial homolog, mito protein domain	chr7	150904922	150924460	1	3	3	12400000	6	cerebrum	7.1														Nucleoli;Nucleus but not nucleoli;Cytoplasm (APE, Uncertain)
Tpossible_mito	84129	102632	ACAD11	MKPGA	ACAD-11	acyl-CoA dehydrogenase family, member 11	780		MitoDomain	25	2.12	NoMitoHomolog	NoHomolog	75-100crude	13.0669	0.005	1	mito protein domain+, induction, coexpression	chr3	132276981	132378975	4	59	358	23300000000	83	spinalcord, kidney, liver, adipose				5	10.1	10			8.7
Tpossible_mito	57001	71238	ACN9	MPGR	-	ACN9 homolog (S. cerevisiae)	125	3	NA	32		OrthologMitoHighConf	NoHomolog	25-50ambig	16.6673	0	1	targetP signal, yeast mito homolog++, coexpression+, MS/MS	chr7	96745904	96811075	2	4	7	24300000	38	adipose, testis									6.5					7.3	Mitochondria (APE, Uncertain)
Tmito	50	11429	ACO2	MAPYS	ACONM|ICRD	aconitase 2, mitochondrial	780	2	SharedDomain	45	1.84	HomologMitoLowConf	Homolog	50-75pure	30.2787	0	1	literature, APEX_matrix, targetP signal, Rickettsial homolog, mito protein domain, induction, coexpression++, MS/MS++	chr22	41865128	41924993	14	82	12357	1830000000000	71	all 14	11.2	11.2	11.3	11	11.5	10.7	11.3	11.3	11.1	11	11	10.9	10.7	10.6	Mitochondria (APE, Supportive)
Tpossible_mito	51	11430	ACOX1	MNPDL	ACOX|PALMCOX|SCOX	acyl-CoA oxidase 1, palmitoyl	660		MitoDomain	7		NoMitoHomolog	NoHomolog	75-100crude	5.2485	0.053	1	mito protein domain+, coexpression	chr17	73937588	73975515	9	58	897	79700000000	88	kidney, liver, heart, skeletalmuscle, adipose, smallintestine, largeintestine, placenta, testis					10.5	10.7	8.3	6.5	9.2	7.3	6.9		7.9	6.7	Nucleus;Vesicles (APE, Supportive)
Tmito	197322	257633	ACSF3	MMPEF	-	acyl-CoA synthetase family member 3	576	1	SharedDomain	30		NoMitoHomolog	Homolog	50-75pure	22.0114	0	1	APEX_matrix, targetP signal+, Rickettsial homolog, mito protein domain, coexpression+, MS/MS++	chr16	89160216	89222254	14	35	407	9250000000	67	all 14	8.6	8.2	8.5	8.8	9.3	8.6	8.4	8	9.2	8.9	9.1	9	8.5	7.7
Tpossible_mito	23305	216739	ACSL6	MPEF	ACS2|FACL6|LACS 6|LACS2|LACS5	acyl-CoA synthetase long-chain family member 6	722		SharedDomain	2	-0.69	HomologMitoLowConf	Homolog	50-75pure	10.0693	0.01	1	Rickettsial homolog, mito protein domain, MS/MS++	chr5	131285666	131347761	11	48	415	12600000000	71	cerebrum, cerebellum, brainstem, spinalcord, liver, heart, skeletalmuscle, adipose, largeintestine, stomach, testis	9.2	9	9.7	9.6		7.9	8.6	7.9	8.5		6.3	7.3		7.7
Tmito	54988	272428	ACSM5	MRPWL	-	acyl-CoA synthetase medium-chain family member 5	579	1	SharedDomain	8		HomologMitoLowConf	Homolog	50-75pure	19.853	0	1	literature, targetP signal+, Rickettsial homolog, mito protein domain, coexpression, MS/MS++	chr16	20420855	20452281	5	26	156	7750000000	60	kidney, liver, adipose, smallintestine, largeintestine					9.4	9.7			8.2	6.7	7.5
Tpossible_mito	79611	380660	ACSS3	MKPSW	-	acyl-CoA synthetase short-chain family member 3	686	4	SharedDomain	NA		HomologMitoLowConf	Homolog	50-75ambig	7.6981	0.025	1	Rickettsial homolog, mito protein domain, MS/MS	chr12	81471808	81649582	5	32	184	5200000000	52	kidney, liver, adipose, placenta, testis					8	9.1			9.4				9	8.1	Mitochondria (APE, Uncertain)
Tmito	204	11637	AK2	MAPSV	ADK2|AK 2	adenylate kinase 2	239		SharedDomain	35		HomologMitoLowConf	Homolog	75-100pure	17.2313	0	1	literature, APEX_IMS, Rickettsial homolog, mito protein domain, coexpression+, MS/MS++	chr1	33473540	33502512	14	24	1178	79100000000	84	all 14	9	8.9	9.1	8.8	9.8	10.2	8.8	8	10.1	10	9.4	9.1	10.1	10.1
Tmito	471	108147	ATIC	MAPGQ	AICAR|AICARFT|HEL-S-70p|IMPCHASE|PURH	5-aminoimidazole-4-carboxamide ribonucleotide formyltransferase/IMP cyclohydrolase	592		SharedDomain	3	-0.58	NoMitoHomolog	NoHomolog	25-50ambig	-0.1288	0.342	1	GFP, mito protein domain, MS/MS	chr2	216176678	216214496	2	10	11	57200000	25	adipose, testis									6.7					7.7	Cytoplasm (APE, Supportive)
Tmito	517	67942	ATP5G2	MPEL	ATP5A	ATP synthase, H+ transporting, mitochondrial Fo complex, subunit C2 (subunit 9)	198		SharedDomain	NA		HomologMitoHighConf	Homolog		3.7304	0.105	1	literature, yeast mito homolog+, Rickettsial homolog, mito protein domain	chr12	54058943	54070512
Tmito	4509	17706	ATP8	MPQL	ATPase8|MTATP8	ATP synthase F0 subunit 8	68		MitoDomain	NA		NoMitoHomolog	NoHomolog	50-75pure	9.7131	0.012	1	literature, mito protein domain+, MS/MS++	chrM	8366	8572	14	10	404	89700000000	60	all 14	10.1	9.8	10	9.1	10.4	9.7	9.7	8.9	9.4	9.8	9	9.7	9.6	9.6	Nucleoli (APE, Uncertain)
Tmito	617	66821	BCS1L	MPLS	BCS|BCS1|BJS|FLNMS|GRACILE|Hs.6719|MC3DN1|PTD|h-BCS	BC1 (ubiquinol-cytochrome c reductase) synthesis-like	419		MitoDomain	37		OrthologMitoHighConf	Homolog	25-50pure	25.7776	0	1	literature, APEX_matrix, yeast mito homolog++, Rickettsial homolog, mito protein domain+, coexpression+, MS/MS+	chr2	219524378	219528166	13	14	106	1870000000	45	cerebrum, cerebellum, brainstem, spinalcord, liver, heart, skeletalmuscle, adipose, smallintestine, largeintestine, stomach, placenta, testis	8.3	7.8	8	8.5		8.1	7.8	7.8	8.5	7.8	8.2	8.1	8.3	8.1	Vesicles (APE, Uncertain)
Tpossible_mito	2647	14533	BLOC1S1	MAPGS	BLOS1|GCN5L1|MICoA|RT14	biogenesis of lysosomal organelles complex-1, subunit 1	153	4	SharedDomain	40		NoMitoHomolog	NoHomolog	50-75ambig	13.397	0.004	1	mito protein domain, coexpression++, MS/MS	chr12	56109817	56113491	2	4	10	81000000	54	placenta, testis													7.5	7.7
Tmito	80017	217830	C14orf159	MPFT	-	chromosome 14 open reading frame 159	621	2	NA	5		NoMitoHomolog	NoHomolog	50-75pure	10.8	0.009	1	literature, APEX_matrix, targetP signal, coexpression, MS/MS++	chr14	91580356	91691740	14	30	362	13000000000	57	all 14	6.5	7.1	8.2	8.5	9.8	9	8.7	8.5	9.2	9.2	8.9	8.8	7.5	7.4	Cytoplasm (APE, Supportive)
Tpossible_mito	135154	68002	C6orf57	MTPSR	-	chromosome 6 open reading frame 57	108	4	MitoDomain	44	1.38	OrthologMitoHighConf	Ortholog	25-50ambig	35.5098	0	1	yeast mito homolog++, Rickettsial homolog, mito protein domain+, induction, coexpression++, MS/MS	chr6	71276624	71298606	2	4	10	148000000	38	adipose, testis									8					7.7	Mitochondria (APE, Uncertain)
Tmito	10574	12468	CCT7	MMPTP	CCTETA|CCTH|NIP7-1|TCP1ETA	chaperonin containing TCP1, subunit 7 (eta)	543		SharedDomain	3	-0.3	NoMitoHomolog	Homolog	25-50crude	0.2254	0.307	1	GFP, Rickettsial homolog, mito protein domain	chr2	73461363	73480150	6	14	34	201000000	30	cerebrum, spinalcord, adipose, smallintestine, placenta, testis	7			6.9					6.9	7.7			7.8	7.8	Cytoplasm (Staining, Uncertain)
Tmito	400916	103172	CHCHD10	MPRG	C22orf16|N27C7-4	coiled-coil-helix-coiled-coil-helix domain containing 10	142	2	SharedDomain	46	5.24	HomologMitoHighConf	NoHomolog		21.6206	0	1	literature, targetP signal, yeast mito homolog+, mito protein domain, induction, coexpression++	chr22	24108020	24110141																					Mitochondria (APE, Supportive)
Tmito	51142	14004	CHCHD2	MPRG	C7orf17	coiled-coil-helix-coiled-coil-helix domain containing 2	151	2	SharedDomain	25		HomologMitoHighConf	NoHomolog		11.6049	0.007	1	APEX_IMS, targetP signal, yeast mito homolog+, mito protein domain, coexpression	chr7	56169265	56174187																					Mitochondria (APE, Supportive)
Tmito	131474	72170	CHCHD4	MPVS	MIA40|TIMM40	coiled-coil-helix-coiled-coil-helix domain containing 4	155		SharedDomain	5	1.62	OrthologMitoHighConf	NoHomolog	25-50pure	18.6102	0	1	literature, APEX_IMS, yeast mito homolog++, mito protein domain, induction, coexpression, MS/MS+	chr3	14153576	14166371	11	6	65	1470000000	47	cerebrum, cerebellum, brainstem, spinalcord, skeletalmuscle, adipose, smallintestine, largeintestine, stomach, placenta, testis	8.5	8.1	8	8.1				7.3	8.1	8.1	7.8	7.8	8.3	8.3
Tpossible_mito	79145	66433	CHCHD7	MPSV	COX23	coiled-coil-helix-coiled-coil-helix domain containing 7	110	5	NA	15	2.91	OrthologMitoLowConf	NoHomolog	75-100ambig	15.6465	0.003	1	yeast mito homolog, induction, coexpression, MS/MS+	chr8	57124314	57131176	4	7	14	242000000	79	cerebrum, smallintestine, placenta, testis	6.8									8.3			7.4	7.2	Cell Junctions (APE, Uncertain)
Tmito	81570	20480	CLPB	MPRG	HSP78|SKD3	ClpB caseinolytic peptidase B homolog (E. coli)	707	1	SharedDomain	1		HomologMitoHighConf	Ortholog	50-75pure	24.3119	0	1	APEX_IMS, targetP signal+, yeast mito homolog+, Rickettsial homolog, mito protein domain, MS/MS++	chr11	72003469	72145724	13	38	238	3970000000	58	cerebrum, cerebellum, brainstem, spinalcord, kidney, liver, skeletalmuscle, adipose, smallintestine, largeintestine, stomach, placenta, testis	8.6	7.9	7.9	8.5	7.7	7.7		8.2	8.3	6.2	7.7	8.1	8.3	9.4	Cytoplasm (APE, Uncertain)
Tmito	8192	53895	CLPP	MWPGI	PRLTS3	caseinolytic mitochondrial matrix peptidase proteolytic subunit	277	1	SharedDomain	33	0.52	NoMitoHomolog	Ortholog	50-75pure	28.0803	0	1	literature, APEX_matrix, targetP signal+, Rickettsial homolog, mito protein domain, induction, coexpression+, MS/MS++	chr19	6361462	6368915	14	12	350	15300000000	51	all 14	9.2	9	9.3	8.8	8.9	9.2	8.4	7.7	9.2	8.8	8.9	8.7	9.4	8.9	Mitochondria (APE, Supportive)
Tmito	10845	270166	CLPX	MPSC	-	caseinolytic mitochondrial matrix peptidase chaperone subunit	633	4	SharedDomain	8	0.68	OrthologMitoHighConf	Ortholog	50-75pure	27.9372	0	1	literature, APEX_matrix, yeast mito homolog++, Rickettsial homolog, mito protein domain, induction, coexpression, MS/MS++	chr15	65442783	65477563	14	37	285	7250000000	52	all 14	6.9	8.1	8.2	8.1	9.1	9	7	8.6	9.1	7	9	8.5	8.6	9	Mitochondria (APE, Supportive)
Tmito	56942	66531	CMC2	MHPDL	2310061C15Rik|C16orf61	C-x(9)-C motif containing 2	79		MitoDomain	28	2.74	OrthologMitoHighConf	NoHomolog	75-100ambig	26.8622	0	1	APEX_IMS, yeast mito homolog++, mito protein domain+, induction, coexpression, MS/MS+	chr16	81009698	81040502	10	11	58	205000000	90	cerebrum, cerebellum, spinalcord, liver, heart, adipose, largeintestine, stomach, placenta, testis	7.2	7.1		6.8		7.6	6.5		7.5		7.5	6.9	7.6	7.2	Mitochondria (APE, Supportive)
Tpossible_mito	100272147		CMC4	MPQK	C6.1B|MTCP1|MTCP1B|MTCP1NB|p8|p8MTCP1	C-x(9)-C motif containing 4	68		MitoDomain			OrthologMitoHighConf	NoHomolog		5.252	0.053	1	yeast mito homolog++, mito protein domain+	chrX	154289899	154299547																					Mitochondria (APE, Supportive)
Tmito	493753	76178	COA5	MPKY	6330578E17Rik|C2orf64|Pet191	cytochrome c oxidase assembly factor 5	74		MitoDomain	3	1.23	OrthologMitoHighConf	NoHomolog	50-75ambig	18.4367	0	1	literature, APEX_IMS, yeast mito homolog++, mito protein domain+, induction, MS/MS	chr2	99215785	99224981	3	5	13	61100000	68	adipose, placenta, testis									6.4				7.4	7.5	Mitochondria (APE, Supportive)
Tmito	388753	67892	COA6	MGPGG	C1orf31	cytochrome c oxidase assembly factor 6 homolog (S. cerevisiae)	125	5	MitoDomain	36	0.79	OrthologMitoHighConf	NoHomolog	50-75ambig	27.3818	0	1	APEX_IMS, yeast mito homolog++, mito protein domain+, induction, coexpression+, MS/MS	chr1	234509213	234519795	9	7	52	539000000	71	cerebrum, cerebellum, spinalcord, liver, adipose, smallintestine, largeintestine, placenta, testis	8.2	7.2		6.9		8			7	7.6	7		7.7	8.1	Mitochondria (APE, Supportive)
Tmito	1312	12846	COMT	MPEA	HEL-S-98n	catechol-O-methyltransferase	271		NonMitoDomain	5	0.9	NoMitoHomolog	NoHomolog	25-50crude	-1.2362	0.448	1	GFP, induction, coexpression	chr22	19929262	19957498	1	8	28	435000000	41	liver						8.6									Vesicles (APE, Uncertain)
Tmito	27235	71883	COQ2	MTPIS	CL640|COQ10D1|MSA1	coenzyme Q2 4-hydroxybenzoate polyprenyltransferase	421	3	SharedDomain	35		OrthologMitoHighConf	Ortholog		18.3569	0	1	literature, targetP signal, yeast mito homolog++, Rickettsial homolog, mito protein domain, coexpression+	chr4	84184976	84206067																					Cytoplasm (APE, Uncertain)
Tmito	84987	66379	COX14	MPTG	C12orf62	cytochrome c oxidase assembly homolog 14 (S. cerevisiae)	57		MitoDomain	48	1.13	NoMitoHomolog	NoHomolog	75-100ambig	21.5055	0	1	literature, GFP, mito protein domain+, induction, coexpression++, MS/MS+	chr12	50505763	50514240	8	6	30	1790000000	81	cerebrum, cerebellum, brainstem, spinalcord, kidney, heart, smallintestine, testis	8.3	7.4	7.6	6.1	8.3		7.5			9				8.3	Mitochondria (APE, Supportive)
Tmito	10063	12856	COX17	MPGL	-	COX17 cytochrome c oxidase copper chaperone	63		MitoDomain	44	0.87	OrthologMitoLowConf	NoHomolog	50-75pure	28.1846	0	1	literature, APEX_IMS, yeast mito homolog, mito protein domain+, induction, coexpression++, MS/MS++	chr3	119388371	119396243	5	7	43	408000000	68	heart, adipose, smallintestine, placenta, testis							6.5		7.9	7.6			8.1	8.2	Mitochondria (APE, Supportive)
Tmito	1345	12864	COX6C	MAPEV	-	cytochrome c oxidase subunit VIc	75	3	MitoDomain	47	0.85	NoMitoHomolog	NoHomolog	75-100pure	28.397	0	1	literature, APEX_IMS, APEX_matrix, targetP signal, mito protein domain+, induction, coexpression++, MS/MS++	chr8	100890222	100906242	14	18	1436	243000000000	99	all 14	10.3	10.2	10.4	9.8	10.8	10.1	10.1	9.5	9.9	10.4	10.3	10.1	9.9	10	Mitochondria (APE, Supportive)
Tmito	341947	75483	COX8C	MPLL	COX8-3	cytochrome c oxidase subunit VIIIC	72	1	MitoDomain	2		NoMitoHomolog	NoHomolog	50-75ambig	13.1755	0.005	1	literature, targetP signal+, mito protein domain+, MS/MS	chr14	93813536	93814700	1	3	5	6130000	63	testis														6.8
Tmito	1373	227231	CPS1	MPQI	CPSASE1|PHN	carbamoyl-phosphate synthase 1, mitochondrial	1506	2	SharedDomain	NA		HomologMitoLowConf	Homolog	75-100pure	15.5621	0.003	1	literature, APEX_matrix, targetP signal, Rickettsial homolog, mito protein domain, MS/MS++	chr2	211342405	211543831	11	151	7887	1250000000000	79	cerebellum, brainstem, spinalcord, liver, heart, skeletalmuscle, adipose, smallintestine, largeintestine, stomach, placenta		8.5	8.8	9.7		12	8	7	9.2	11	9.5	9.7	9.3		Nucleoli (APE, Uncertain)
Tmito	1376	12896	CPT2	MVPRL	CPT1|CPTASE|IIAE4	carnitine palmitoyltransferase 2	658	1	SharedDomain	36	0.78	OrthologMitoHighConf	NoHomolog	75-100pure	32.7824	0	1	literature, APEX_matrix, targetP signal+, yeast mito homolog++, mito protein domain, induction, coexpression+, MS/MS++	chr1	53662100	53679869	14	61	2266	170000000000	79	all 14	8.6	8.3	9.3	9.3	10.5	10.4	10.2	9.8	10.4	10.1	10.2	9.7	9.9	10.2	Nucleus but not nucleoli;Mitochondria (APE, Supportive)
Tmito	54675	66586	CRLS1	MPQY	C20orf155|CLS|CLS1|GCD10|dJ967N21.6	cardiolipin synthase 1	301	2	SharedDomain	20		OrthologMitoLowConf	Homolog		11.7412	0.007	1	literature, targetP signal, yeast mito homolog, Rickettsial homolog, mito protein domain, coexpression	chr20	5986738	6020697
Tmito	1583	13070	CYP11A1	MAPEA	CYP11A|CYPXIA1|P450SCC	cytochrome P450, family 11, subfamily A, polypeptide 1	521	4	SharedDomain	3		NoMitoHomolog	NoHomolog	75-100ambig	4.3516	0.083	1	literature, mito protein domain, MS/MS+	chr15	74630102	74660081	3	41	286	19200000000	83	adipose, placenta, testis									8.8				9.9	10
Tmito	4519	17711	CYTB	MTPMR	MTCYB	cytochrome b	380		SharedDomain	NA		OrthologMitoHighConf	Ortholog	0-25ambig	10.4861	0.01	1	literature, yeast mito homolog++, Rickettsial homolog, mito protein domain	chrM	14747	15887	14	6	577	17200000000	14	all 14	9	9	9.3	8.6	9.5	9	9.5	9	8.9	9.2	8.9	9	8.7	8.4
Tpossible_mito	1622	13167	DBI	MPAF	ACBD1|ACBP|CCK-RP|EP	diazepam binding inhibitor (GABA receptor modulator, acyl-CoA binding protein)	148		SharedDomain	18	0.6	NoMitoHomolog	NoHomolog	75-100crude	5.3468	0.05	1	mito protein domain, induction, coexpression	chr2	120124499	120130127	12	13	185	10500000000	86	cerebrum, cerebellum, brainstem, spinalcord, kidney, liver, adipose, smallintestine, largeintestine, stomach, placenta, testis	8.2	8.2	8.7	8	9.5	9.2			9.3	9.2	7.9	7.9	9	8.3
Tmito	3338	57431	DNAJC4	MPPLL	DANJC4|HSPF2|MCG18	DnaJ (Hsp40) homolog, subfamily C, member 4	241	1	SharedDomain	12		NoMitoHomolog	Homolog	0-25crude	10.2268	0.01	1	GFP, targetP signal+, Rickettsial homolog, mito protein domain, coexpression	chr11	63997752	64001753	1	4	4	7360000	22	largeintestine											6.9
Tmito	1854	110074	DUT	MPCS	dUTPase	deoxyuridine triphosphatase	252	3	NonMitoDomain	1		NoMitoHomolog	Ortholog	75-100pure	9.607	0.013	1	literature, targetP signal, Rickettsial homolog, MS/MS++	chr15	48623620	48635570	8	15	94	571000000	75	cerebrum, spinalcord, liver, heart, adipose, largeintestine, stomach, placenta	7.4			7		6.5	8		7.5		8.2	7.3	8.4		Nucleus but not nucleoli (APE, Supportive)
Tmito	26235	269514	FBXL4	MSPVF	FBL4|FBL5|MTDPS13	F-box and leucine-rich repeat protein 4	621	5	SharedDomain	21		NoMitoHomolog	NoHomolog	0-25crude	2.9195	0.14	1	literature, mito protein domain, coexpression	chr6	99321600	99395882	1	1	1	6120000	3	adipose									6.8						Nucleus but not nucleoli (APE, Supportive)
Tpossible_mito	2224	110196	FDPS	MPLS	FPPS|FPS	farnesyl diphosphate synthase	419	2	SharedDomain	NA		NoMitoHomolog	NoHomolog	25-50pure	6.8633	0.03	1	targetP signal, mito protein domain, MS/MS+	chr1	155278538	155290457	5	10	28	387000000	37	liver, adipose, smallintestine, largeintestine, placenta						7.9			7.1	7.5	7.7		8.3		Nucleus but not nucleoli;Cytoplasm (APE, Supportive)
Tmito	80308	319945	FLAD1	MQPSS	FAD1|FADS|RP11-307C12.7	flavin adenine dinucleotide synthetase 1	587	2	SharedDomain	22	0.52	NoMitoHomolog	NoHomolog	0-25ambig	10.8723	0.009	1	APEX_matrix, targetP signal, mito protein domain, induction, coexpression	chr1	154955769	154965587	3	8	14	114000000	23	spinalcord, adipose, stomach				6.8					8			6.3			Plasma membrane;Cytoplasm (APE, Supportive)
Tpossible_mito	2617	353172	GARS	MPSP	CMT2D|DSMAV|GlyRS|HMN5|SMAD1	glycyl-tRNA synthetase	739	3	SharedDomain	3	1.62	OrthologMitoLowConf	NoHomolog	25-50crude	9.0665	0.018	1	targetP signal, yeast mito homolog, mito protein domain, induction	chr7	30634180	30673648	12	34	137	1220000000	43	cerebrum, cerebellum, brainstem, spinalcord, liver, skeletalmuscle, adipose, smallintestine, largeintestine, stomach, placenta, testis	7.4	7.8	8.1	8.3		8.5		7.1	7	7.3	8.1	6.9	8.5	7.5	Cytoplasm (APE, Supportive)
Tmito	23464	26912	GCAT	MWPGN	KBL	glycine C-acetyltransferase	445	2	SharedDomain	2		HomologMitoHighConf	Homolog	50-75pure	19.7152	0	1	literature, targetP signal, yeast mito homolog+, Rickettsial homolog, mito protein domain, MS/MS++	chr22	38203911	38213183	10	20	203	6370000000	65	brainstem, spinalcord, kidney, liver, adipose, smallintestine, largeintestine, stomach, placenta, testis			7.4	7.8	8.8	9.3			8	8.8	8.1	8.9	9.3	8.4	Nucleus but not nucleoli (APE, Supportive)
Tmito	51022	69367	GLRX2	MNPRD	CGI-133|GRX2	glutaredoxin 2	165	1	SharedDomain	6		OrthologMitoLowConf	Homolog	50-75ambig	17.9483	0	1	literature, targetP signal+, yeast mito homolog, Rickettsial homolog, mito protein domain, coexpression, MS/MS	chr1	193065594	193075244	8	7	57	428000000	64	cerebrum, cerebellum, brainstem, spinalcord, skeletalmuscle, largeintestine, placenta, testis	7.9	7.2	7.8	7.6				7			7.3		8.2	7.6	Nucleus but not nucleoli (APE, Supportive)
Tmito	9380	76238	GRHPR	MRPVR	GLXR|GLYD|PH2	glyoxylate reductase/hydroxypyruvate reductase	328	3	SharedDomain	10		OrthologMitoLowConf	NoHomolog	50-75pure	16.3466	0	1	APEX_matrix, targetP signal, yeast mito homolog, mito protein domain, coexpression, MS/MS++	chr9	37422706	37436986	13	20	159	6390000000	59	cerebrum, cerebellum, brainstem, spinalcord, kidney, liver, heart, skeletalmuscle, adipose, largeintestine, stomach, placenta, testis	7.6	7.3	8.8	7.5	9.4	8.7	7.8	8.2	9		8.1	8.3	8.9	8.7	Cytoplasm (APE, Uncertain)
Tmito	373156	76263	GSTK1	MGPLP	GST|GST 13-13|GST13|GST13-13|GSTK1-1|hGSTK1	glutathione S-transferase kappa 1	282		MitoDomain	39		NoMitoHomolog	NoHomolog	75-100pure	17.5601	0	1	literature, mito protein domain+, coexpression+, MS/MS++	chr7	142960521	142966222	14	23	637	34200000000	93	all 14	8.9	9	9.1	8.7	9.8	10	9.5	8	9.3	9.2	9.2	9.5	8.1	9.2	Vesicles (APE, Supportive)
Tmito	23438	70791	HARS2	MPLL	HARSL|HARSR|HO3|PRLTS2	histidyl-tRNA synthetase 2, mitochondrial	506	2	SharedDomain	10		HomologMitoLowConf	Homolog	25-50pure	16.1202	0.001	1	literature, APEX_matrix, GFP, targetP signal, Rickettsial homolog, mito protein domain, coexpression, MS/MS+	chr5	140071010	140078903	8	24	56	790000000	43	cerebellum, skeletalmuscle, adipose, smallintestine, largeintestine, stomach, placenta, testis		5.8						7	7.7	7.9	7.8	6.9	8.7	7.5	Cytoplasm (APE, Uncertain)
Tmito	79944	217666	L2HGDH	MVPAL	C14orf160	L-2-hydroxyglutarate dehydrogenase	463	1	SharedDomain	20	2.62	NoMitoHomolog	NoHomolog	50-75pure	22.7952	0	1	literature, APEX_matrix, targetP signal+, mito protein domain, induction, coexpression, MS/MS++	chr14	50709151	50778947	10	23	135	3260000000	64	cerebrum, spinalcord, kidney, liver, skeletalmuscle, adipose, smallintestine, largeintestine, stomach, testis	7.8			7.4	8.9	8.2		8.3	8	8.4	8	8.5		9.1
Tmito	115416	75593	MALSU1	MGPGG	C7orf30|mtRsfA	mitochondrial assembly of ribosomal large subunit 1	234	1	SharedDomain	30		OrthologMitoHighConf	Ortholog	25-50ambig	27.9861	0	1	literature, APEX_matrix, targetP signal+, yeast mito homolog++, Rickettsial homolog, mito protein domain, coexpression+, MS/MS	chr7	23338939	23349180	6	5	28	102000000	35	cerebrum, cerebellum, liver, smallintestine, largeintestine, placenta	7	6.4				6.8				6.9	7.7		7.3		Mitochondria (APE, Supportive)
Tmito	54708	69104	MARCH5	MPDQ	MARCH-V|MITOL|RNF153	membrane-associated ring finger (C3HC4) 5	278		SharedDomain	5		NoMitoHomolog	NoHomolog	50-75ambig	3.273	0.123	1	literature, mito protein domain, coexpression, MS/MS	chr10	94050919	94113721	12	12	133	3060000000	56	cerebrum, cerebellum, brainstem, spinalcord, liver, skeletalmuscle, adipose, smallintestine, largeintestine, stomach, placenta, testis	8.9	8.6	8.7	8.2		7.9		7.6	8.1	7.6	8	6.9	8.7	8.5
Tmito	57506	228607	MAVS	MPFA	CARDIF|IPS-1|IPS1|VISA	mitochondrial antiviral signaling protein	540		NA	32	1.11	NoMitoHomolog	NoHomolog	25-50ambig	8.0699	0.025	1	literature, induction, coexpression+, MS/MS	chr20	3827445	3856770	5	11	50	609000000	33	brainstem, skeletalmuscle, adipose, placenta, testis			7.8					8.5	7.7				6.8	8.2	Mitochondria (APE, Supportive)
Tpossible_mito	4190	17449	MDH1	MPRR	HEL-S-32|MDH-s|MDHA|MGC:1375|MOR2	malate dehydrogenase 1, NAD (soluble)	352		SharedDomain	33	1.66	NoMitoHomolog	Homolog	50-75crude	12.0828	0.007	1	Rickettsial homolog, mito protein domain, induction, coexpression+	chr2	63815742	63834330	12	22	211	9150000000	61	cerebrum, cerebellum, brainstem, spinalcord, kidney, liver, adipose, smallintestine, largeintestine, stomach, placenta, testis	8.9	8.6	9.7	9.1	8.6	7.9			8.4	9	7.4	7.6	7.4	8.5	Centrosome (APE, Supportive)
Tmito	10573	68611	MRPL28	MPLH	MAAT1|p15	mitochondrial ribosomal protein L28	256	5	NA	28		OrthologMitoHighConf	Ortholog	75-100pure	25.5595	0	1	literature, APEX_matrix, yeast mito homolog++, Rickettsial homolog, coexpression, MS/MS++	chr16	417383	420569	12	27	158	2910000000	89	cerebrum, cerebellum, brainstem, spinalcord, liver, heart, adipose, smallintestine, largeintestine, stomach, placenta, testis	7.8	7.6	7.9	7.9		8	7.7		8.5	8.5	8.8	7.7	8.9	8.4	Mitochondria (APE, Supportive)
Tmito	11222	94062	MRPL3	MPGW	COXPD9|MRL3|RPML3	mitochondrial ribosomal protein L3	348	4	SharedDomain	22	1.52	OrthologMitoHighConf	Ortholog	50-75crude	24.5294	0	1	literature, APEX_matrix, yeast mito homolog++, Rickettsial homolog, mito protein domain, induction, coexpression	chr3	131181044	131221860	13	21	107	1930000000	59	cerebrum, cerebellum, brainstem, spinalcord, kidney, liver, heart, skeletalmuscle, adipose, smallintestine, largeintestine, placenta, testis	7.9	7.4	7.8	7.2	8.3	7.7	7.3	7.5	8.1	8.3	8.7		8.7	8.3	Nucleoli;Cytoplasm (APE, Uncertain)
Tmito	56945	64655	MRPS22	MAPLG	C3orf5|COXPD5|GIBT|MRP-S22|RPMS22	mitochondrial ribosomal protein S22	360		MitoDomain	27	1.47	NoMitoHomolog	NoHomolog	50-75ambig	15.0324	0.003	1	literature, APEX_matrix, mito protein domain+, induction, coexpression, MS/MS	chr3	139062860	139075887	14	26	230	6780000000	73	all 14	8.4	8.3	8.7	7.3	8.9	7.6	8.1	8.3	8.7	8.8	9.1	8	9.2	8.5	Mitochondria (Staining, Supportive)
Tmito	64432	64658	MRPS25	MPMK	MRP-S25|RPMS25	mitochondrial ribosomal protein S25	173	3	SharedDomain	10	1.97	NoMitoHomolog	NoHomolog	75-100pure	18.2617	0	1	literature, APEX_matrix, targetP signal, mito protein domain, induction, coexpression, MS/MS++	chr3	15090018	15106816	14	19	165	2660000000	85	all 14	8.5	8.2	8.2	8	7.9	8	7.2	7	8.3	8.1	8.9	7.9	8.6	8.1	Mitochondria (APE, Supportive)
Tmito	64968	121022	MRPS6	MPRY	C21orf101|MRP-S6|RPMS6|S6mt	mitochondrial ribosomal protein S6	125		SharedDomain	2		OrthologMitoHighConf	Ortholog	75-100pure	19.7396	0	1	literature, APEX_matrix, yeast mito homolog++, Rickettsial homolog, mito protein domain, MS/MS++	chr21	35445822	35515334	14	11	237	4570000000	80	all 14	8.4	8.1	8.6	8.1	8.7	8.5	7.4	7.2	8.3	8.7	8.9	8	9	8.5
Tmito	253827	320183	MSRB3	MSPRR	DFNB74	methionine sulfoxide reductase B3	192	5	SharedDomain	0	-0.28	HomologMitoHighConf	NoHomolog		3.4401	0.116	1	literature, yeast mito homolog+, mito protein domain	chr12	65672422	65860687
Tmito	26164	52856	MTG2	MAPAR	GTPBP5|ObgH1|dJ1005F21.2	mitochondrial ribosome-associated GTPase 2	406	1	SharedDomain	23		HomologMitoHighConf	Homolog	0-25ambig	19.3602	0	1	literature, APEX_matrix, targetP signal+, yeast mito homolog+, Rickettsial homolog, mito protein domain, coexpression	chr20	60758080	60777810	2	2	4	35400000	7	largeintestine, placenta											7.3		7.2
Tmito	4522	108156	MTHFD1	MAPAE	MTHFC|MTHFD	methyProteinLengthetetrahydrofolate dehydrogenase (NADP+ dependent) 1, methenyltetrahydrofolate cyclohydrolase, formyltetrahydrofolate synthetase	935		SharedDomain	8	0.36	NoMitoHomolog	Homolog	25-50ambig	5.7609	0.042	1	literature, Rickettsial homolog, mito protein domain, coexpression, MS/MS	chr14	64854758	64926725	12	28	116	1360000000	30	cerebrum, cerebellum, brainstem, spinalcord, kidney, liver, adipose, smallintestine, largeintestine, stomach, placenta, testis	7.1	7.4	7.7	6	8.5	8.5			6.3	8.7	7.4	7.2	8.1	7.4
Tmito	4595	70603	MUTYH	MTPLV	CYP2C|MYH	mutY homolog	549	1	SharedDomain	4		NoMitoHomolog	Homolog		4.3575	0.081	1	GFP, targetP signal+, Rickettsial homolog, mito protein domain	chr1	45794913	45806142																					Nucleus (APE, Supportive)
Tmito	4535	17716	ND1	MPMA	MTND1	NADH dehydrogenase, subunit 1 (complex I)	318		SharedDomain	NA		NoMitoHomolog	Ortholog	0-25pure	3.5915	0.111	1	literature, Rickettsial homolog, mito protein domain, MS/MS	chrM	3307	4262	14	8	489	25600000000	24	all 14	9.5	9.5	9.7	8.8	9.2	8.7	8.6	9.6	8.9	9.3	9.1	9.3	8.7	8.8
Tmito	4536	17717	ND2	MNPLA	MTND2	MTND2	347		MitoDomain	NA		NoMitoHomolog	Ortholog	25-50pure	12.0861	0.007	1	literature, Rickettsial homolog, mito protein domain+, MS/MS+	chrM	4470	5511	13	9	477	8530000000	50	cerebrum, cerebellum, brainstem, spinalcord, liver, heart, skeletalmuscle, adipose, smallintestine, largeintestine, stomach, placenta, testis	8.9	8.8	9	8		8.5	8	9.4	8.6	8.7	8.9	8.9	8.2	7.9
Tmito	4539	17720	ND4L	MPLI	MTND4L	NADH dehydrogenase, subunit 4L (complex I)	98		SharedDomain	NA		NoMitoHomolog	Ortholog	0-25ambig	1.4501	0.221	1	literature, Rickettsial homolog, mito protein domain	chrM	10470	10766	2	1	6	36800000	18	heart, skeletalmuscle							7	7.4
Tmito	126328	69875	NDUFA11	MAPKV	B14.7|CI-B14.7	NADH dehydrogenase (ubiquinone) 1 alpha subcomplex, 11, 14.7kDa	228		MitoDomain	2	1.8	NoMitoHomolog	NoHomolog	75-100pure	15.7163	0.003	1	literature, APEX_IMS, mito protein domain+, induction, MS/MS++	chr19	5891286	5904024	14	10	516	22600000000	94	all 14	9.3	9.2	9.5	9.1	9.3	9.1	8.9	9.2	9.1	9.3	9	9	9.3	9.1
Tmito	4698	68202	NDUFA5	MPYR	B13|CI-13KD-B|CI-13kB|NUFM|UQOR13	NADH dehydrogenase (ubiquinone) 1 alpha subcomplex, 5	116		MitoDomain	46	1.96	NoMitoHomolog	NoHomolog	75-100pure	26.2914	0	1	literature, APEX_matrix, mito protein domain+, induction, coexpression++, MS/MS++	chr7	123181082	123197958	14	19	1396	74900000000	92	all 14	9.9	9.7	10	9.5	10.1	9.7	9.6	9.3	9.6	9.7	9.7	9.7	9.4	9.4
Tmito	4702	68375	NDUFA8	MPGI	CI-19KD|CI-PGIV|PGIV	NADH dehydrogenase (ubiquinone) 1 alpha subcomplex, 8, 19kDa	172		SharedDomain	48	1.84	NoMitoHomolog	NoHomolog	75-100pure	21.0863	0	1	literature, APEX_IMS, mito protein domain, induction, coexpression++, MS/MS++	chr9	124906337	124922098	14	19	847	133000000000	89	all 14	10.3	9.9	10.4	9.8	10.2	9.9	10.1	9.4	9.7	10	9.9	9.8	9.8	9.4	Mitochondria (APE, Supportive)
Tmito	4716	68342	NDUFB10	MPDS	PDSW	NADH dehydrogenase (ubiquinone) 1 beta subcomplex, 10, 22kDa	172		MitoDomain	48	2.29	NoMitoHomolog	NoHomolog	50-75pure	25.3606	0	1	literature, APEX_matrix, mito protein domain+, induction, coexpression++, MS/MS++	chr16	2009516	2011976	14	17	764	85600000000	74	all 14	10.2	10.1	10.1	9.8	9.6	9.4	10.1	9.2	9.5	9.4	9.6	9.5	9.6	9.4
Tmito	4717	66377	NDUFC1	MAPSA	KFYI	NADH dehydrogenase (ubiquinone) 1, subcomplex unknown, 1, 6kDa	76	1	MitoDomain	49		NoMitoHomolog	NoHomolog		17.1335	0	1	literature, targetP signal+, mito protein domain+, coexpression++	chr4	140211070	140223705																					Mitochondria (APE, Supportive)
Tmito	4725	595136	NDUFS5	MPFL	CI-15k|CI15K	NADH dehydrogenase (ubiquinone) Fe-S protein 5, 15kDa (NADH-coenzyme Q reductase)	106		MitoDomain	44	1.35	NoMitoHomolog	NoHomolog	75-100pure	25.0273	0	1	literature, APEX_IMS, mito protein domain+, induction, coexpression++, MS/MS++	chr1	39491966	39500308	14	19	583	27600000000	91	all 14	9.4	9.1	9.5	9.2	9.3	9.3	9.4	8.9	9.1	9.5	9.2	9.2	9.4	9.2
Tmito	8508	18082	NIPSNAP1	MAPRL	-	nipsnap homolog 1 (C. elegans)	284	2	NonMitoDomain	7		NoMitoHomolog	NoHomolog	75-100pure	9.1051	0.018	1	APEX_matrix, targetP signal, coexpression, MS/MS++	chr22	29950797	29977326	14	29	644	65200000000	79	all 14	10.1	9.8	10	9.6	9.6	10.3	9	7.3	8.9	8.8	9.3	8.2	9.2	8.6
Tmito	80224	76826	NUBPL	MPPGT	C14orf127|IND1|huInd1	nucleotide binding protein-like	319	3	SharedDomain	39		NoMitoHomolog	Homolog	25-50pure	14.9062	0.004	1	literature, targetP signal, Rickettsial homolog, mito protein domain, coexpression+, MS/MS+	chr14	32030590	32330429	6	11	31	453000000	36	spinalcord, adipose, largeintestine, stomach, placenta, testis				7.3					8.4		7.5	7.1	7.6	7.9
Tmito	25961	67725	NUDT13	MAPVA	-	nudix (nucleoside diphosphate linked moiety X)-type motif 13	352	3	SharedDomain	16	0.68	NoMitoHomolog	NoHomolog	25-50ambig	10.7449	0.009	1	GFP, targetP signal, mito protein domain, induction, coexpression, MS/MS	chr10	74870132	74891586	9	10	43	728000000	43	cerebellum, brainstem, heart, skeletalmuscle, adipose, smallintestine, largeintestine, stomach, placenta		6.7	7.5				8.1	7.5	8.6	7.2	7.7	7.1	7.6		Nucleus (APE, Uncertain)
Tmito	4968	18294	OGG1	MPAR	HMMH|HOGG1|MUTM|OGH1	8-oxoguanine DNA glycosylase	424	2	SharedDomain	2		OrthologMitoLowConf	NoHomolog		3.1054	0.129	1	literature, targetP signal, yeast mito homolog, mito protein domain	chr3	9791627	9808353																					Nucleus but not nucleoli (APE, Supportive)
Tmito	80025	74450	PANK2	MPAF	C20orf48|HARP|HSS|NBIA1|PKAN	pantothenate kinase 2	570	1	SharedDomain	2		NoMitoHomolog	NoHomolog		1.3533	0.227	1	literature, targetP signal+, mito protein domain	chr20	3869485	3904502
Tmito	54704	381511	PDP1	MPAP	PDH|PDP|PDPC|PPM2C	pyruvate dehyrogenase phosphatase catalytic subunit 1	562	2	SharedDomain	2		HomologMitoHighConf	NoHomolog	50-75pure	16.711	0	1	literature, APEX_matrix, targetP signal, yeast mito homolog+, mito protein domain, MS/MS++	chr8	94929082	94938296	10	24	61	1220000000	53	cerebrum, cerebellum, spinalcord, skeletalmuscle, adipose, smallintestine, largeintestine, stomach, placenta, testis	7.4	7		7.5				9	7.7	7.1	7	6.7	6.8	8.2	Nucleus but not nucleoli (APE, Supportive)
Tmito	5366	58801	PMAIP1	MPGK	APR|NOXA	phorbol-12-myristate-13-acetate-induced protein 1	54		MitoDomain	3	-0.77	NoMitoHomolog	NoHomolog		-0.3397	0.347	1	literature, mito protein domain+	chr18	57567191	57571538																					Vesicles (APE, Uncertain)
Tpossible_mito	9588	11758	PRDX6	MPGG	1-Cys|AOP2|HEL-S-128m|NSGPx|PRX|aiPLA2|p29	peroxiredoxin 6	224		SharedDomain	2		OrthologMitoHighConf	Homolog	50-75crude	9.1304	0.017	1	yeast mito homolog++, Rickettsial homolog, mito protein domain	chr1	173446485	173457946	10	15	86	1850000000	67	cerebrum, cerebellum, brainstem, spinalcord, liver, adipose, smallintestine, largeintestine, placenta, testis	7.8	7.9	8.4	8		8.1			6.7	7.9	7.2		8.5	8.9	Plasma membrane;Cytoplasm (APE, Supportive)
Tpossible_mito	58510	56189	PRODH2	MSPRV	HSPOX1	proline dehydrogenase (oxidase) 2	536	2	MitoDomain	2		HomologMitoHighConf	NoHomolog	25-50pure	19.0243	0	1	targetP signal, yeast mito homolog+, mito protein domain+, MS/MS+	chr19	36290891	36304201	2	19	32	588000000	46	kidney, liver					8	8.7									Nucleus but not nucleoli;Cytoplasm (APE, Supportive)
Tmito	138428	329384	PTRH1	MRPGG	C9orf115|PTH1	peptidyl-tRNA hydrolase 1 homolog (S. cerevisiae)	214	3	SharedDomain	1		OrthologMitoHighConf	Ortholog	25-50ambig	16.8566	0	1	APEX_matrix, GFP, targetP signal, yeast mito homolog++, Rickettsial homolog, mito protein domain, MS/MS	chr9	130476226	130477936	5	4	21	298000000	34	cerebrum, cerebellum, brainstem, largeintestine, placenta	7.2	7.3	7.3								7.3		8.4
Tmito	51651	217057	PTRH2	MPSK	BIT1|PTH2	peptidyl-tRNA hydrolase 2	179		SharedDomain	4		OrthologMitoLowConf	NoHomolog	50-75pure	8.5962	0.02	1	literature, yeast mito homolog, mito protein domain, MS/MS++	chr17	57774666	57784856	14	12	206	6110000000	72	all 14	8.6	8.4	8.7	8.3	8.8	8.7	8.1	8.2	8.6	7.5	8.9	8.5	9	9	Mitochondria (APE, Supportive)
Tmito	5827	19301	PXMP2	MAPAA	PMP22	peroxisomal membrane protein 2, 22kDa	195	2	SharedDomain	4	0.64	HomologMitoHighConf	NoHomolog	50-75crude	13.1014	0.005	1	GFP, targetP signal, yeast mito homolog+, mito protein domain, induction	chr12	133264191	133281577	13	14	113	5600000000	66	cerebrum, cerebellum, brainstem, spinalcord, kidney, liver, heart, skeletalmuscle, adipose, smallintestine, largeintestine, placenta, testis	5.8	6.8	6.4	6.9	9.3	9.5	7.4	7	8.4	7.1	6.9		6.9	7.5
Tmito	55005	66084	RMND1	MPAT	C6orf96|COXPD11|RMD1|bA351K16|bA351K16.3	required for meiotic nuclear division 1 homolog (S. cerevisiae)	449	2	SharedDomain	NA		OrthologMitoHighConf	Ortholog	25-50ambig	18.7339	0	1	literature, GFP, targetP signal, yeast mito homolog++, Rickettsial homolog, mito protein domain, MS/MS	chr6	151725896	151773316	10	17	64	797000000	37	cerebrum, cerebellum, brainstem, spinalcord, adipose, smallintestine, largeintestine, stomach, placenta, testis	7.8	7.8	8	7.7					7.8	7.2	7.9	7.7	7.6	8.5	Mitochondria (APE, Supportive)
Tmito	246243	19819	RNASEH1	MKPSV	H1RNA|RNH1	ribonuclease H1	286	2	NA	5		NoMitoHomolog	Ortholog		5.327	0.052	1	literature, APEX_matrix, targetP signal, Rickettsial homolog, coexpression	chr2	3592481	3605961																					Nucleus (APE, Uncertain)
Tmito	140823	67067	ROMO1	MPVA	C20orf52|MTGM|MTGMP|bA353C18.2	reactive oxygen species modulator 1	79		MitoDomain	NA		OrthologMitoHighConf	NoHomolog	50-75ambig	14.6285	0.004	1	literature, APEX_IMS, yeast mito homolog++, mito protein domain+, MS/MS	chr20	34287231	34288902	11	4	72	367000000	68	cerebrum, cerebellum, brainstem, spinalcord, liver, skeletalmuscle, adipose, smallintestine, stomach, placenta, testis	7.9	7.7	7.5	7		7.3		6.2	7.8	7.7		7.6	7.3	7.1
Tmito	6208	20044	RPS14	MAPRK	EMTB|S14	ribosomal protein S14	151		SharedDomain	2		NoMitoHomolog	Homolog	25-50ambig	2.1903	0.167	1	GFP, Rickettsial homolog, mito protein domain, MS/MS	chr5	149823791	149829319	8	8	44	1000000000	41	cerebrum, cerebellum, kidney, liver, smallintestine, largeintestine, placenta, testis	7.7	7.3			7.9	8.7				8.1	7.2		8	8.1	Cytoplasm (APE, Supportive)
Tmito	5414	18952	SEPT4	MPGF	ARTS|BRADEION|CE5B3|H5|MART|PNUTL2|SEP4|hCDCREL-2	septin 4	493	4	SharedDomain	2		NoMitoHomolog	NoHomolog	0-25crude	-2.3066	0.511	1	literature, mito protein domain	chr17	56597610	56618179	2	3	4	34900000	10	brainstem, spinalcord			7.4	7											Nucleus (APE, Uncertain)
Tmito	133383		SETD9	MPGR	C5orf35	SET domain containing 9	299	2	NA			NoMitoHomolog	NoHomolog		-5.5827	0.746	1	APEX_matrix, targetP signal	chr5	56205086	56221359																					Nucleus but not nucleoli (APE, Uncertain)
Tmito	23408	68346	SIRT5	MRPLQ	SIR2L5	sirtuin 5	310	4	SharedDomain	10	0.81	NoMitoHomolog	Homolog	25-50ambig	12.8138	0.005	1	literature, APEX_matrix, Rickettsial homolog, mito protein domain, induction, coexpression, MS/MS	chr6	13574760	13615390	8	13	41	395000000	42	cerebrum, brainstem, spinalcord, liver, heart, adipose, largeintestine, stomach	7.6		7.8	7.7		7.4	8		7.6		7.9	7.2			Mitochondria (APE, Supportive)
Tpossible_mito	6566	20501	SLC16A1	MPPAV	HHF7|MCT|MCT1	solute carrier family 16 (monocarboxylate transporter), member 1	500		SharedDomain	7	1.79	HomologMitoHighConf	NoHomolog	0-25pure	13.2406	0.005	1	yeast mito homolog+, mito protein domain, induction, coexpression, MS/MS	chr1	113454469	113498975	3	4	22	52100000	10	smallintestine, largeintestine, placenta										7.4	6.3		7.4		Plasma membrane (APE, Supportive)
Tmito	6576	13358	SLC25A1	MPAP	CTP|D2L2AD|SEA|SLC20A3	solute carrier family 25 (mitochondrial carrier; citrate transporter), member 1	318	4	MitoDomain	18	-0.26	OrthologMitoHighConf	NoHomolog	50-75pure	26.2493	0	1	literature, yeast mito homolog++, mito protein domain+, coexpression, MS/MS++	chr22	19163087	19166376	12	23	652	53000000000	67	cerebrum, cerebellum, brainstem, spinalcord, kidney, liver, adipose, smallintestine, largeintestine, stomach, placenta, testis	8.9	8.4	9.1	9.5	9.1	9.5			10.4	9.6	9.3	8.7	9.7	9.8
Tpossible_mito	283130	107375	SLC25A45	MPVE	-	solute carrier family 25, member 45	288		MitoDomain	2		HomologMitoHighConf	NoHomolog	50-75pure	16.6691	0	1	yeast mito homolog+, mito protein domain+, MS/MS++	chr11	65142662	65151172	6	17	147	4800000000	74	liver, adipose, smallintestine, stomach, placenta, testis						8.2			6.5	9.4		7.1	6.9	9.3	Nucleus but not nucleoli (APE, Uncertain)
Tpossible_mito	91137	67453	SLC25A46	MHPRR	-	solute carrier family 25, member 46	418		MitoDomain	1	1.02	OrthologMitoHighConf	NoHomolog	0-25ambig	14.2347	0.004	1	yeast mito homolog++, mito protein domain+, induction	chr5	110074753	110098484	4	8	30	316000000	23	cerebrum, spinalcord, adipose, placenta	8.1			7.9					7.4				7.9
Tmito	64847	217116	SPATA20	MPAG	SSP411|Tisp78	spermatogenesis associated 20	802	2	NA	NA		NoMitoHomolog	NoHomolog	0-25crude	-1.3348	0.451	1	APEX_matrix, targetP signal	chr17	48624449	48633213	1	2	2	17100000	3	testis														7.2	Nucleus but not nucleoli (APE, Uncertain)
Tmito	9517	20773	SPTLC2	MRPEP	HSN1C|LCB2|LCB2A|NSAN1C|SPT2|hLCB2a	serine palmitoyltransferase, long chain base subunit 2	562		SharedDomain	4	0.29	NoMitoHomolog	Homolog		-2.5406	0.523	1	GFP, Rickettsial homolog, mito protein domain	chr14	77972339	78083110																					Mitochondria (APE, Uncertain)
Tmito	58472	59010	SQRDL	MVPLV	PRO1975	sulfide quinone reductase-like (yeast)	450	2	SharedDomain	3		OrthologMitoHighConf	NoHomolog	75-100pure	19.7219	0	1	literature, targetP signal, yeast mito homolog++, mito protein domain, MS/MS++	chr15	45923345	45983492	11	45	1000	56100000000	88	spinalcord, kidney, liver, heart, skeletalmuscle, adipose, smallintestine, largeintestine, stomach, placenta, testis				7.6	9.6	9	8.1	8.4	9.2	10.1	10.4	9.3	10	9	Mitochondria (APE, Supportive)
Tmito	79783	192136	SUGCT	MPSE	C7orf10|DERP13|ORF19	succinylCoA:glutarate-CoA transferase	471	3	SharedDomain	7		NoMitoHomolog	NoHomolog	25-50pure	7.8716	0.025	1	APEX_matrix, targetP signal, mito protein domain, coexpression, MS/MS+	chr7	40174574	40900366	3	12	34	1610000000	42	kidney, liver, testis					9.1	8.4								7.4
Tmito	10953	67145	TOMM34	MAPKF	HTOM34P|TOM34|URCC3	translocase of outer mitochondrial membrane 34	309		SharedDomain	1		NoMitoHomolog	NoHomolog	25-50crude	-3.4637	0.627	1	literature, mito protein domain	chr20	43570770	43589114	1	7	11	86000000	29	testis														7.9	Cytoplasm (APE, Supportive)
Tmito	55687	72026	TRMU	MPLP	MTO2|MTU1|TRMT|TRMT1|TRNT1	tRNA 5-methylaminomethyl-2-thiouridylate methyltransferase	421	4	SharedDomain	12		OrthologMitoHighConf	Homolog	0-25ambig	15.0407	0.003	1	literature, APEX_matrix, yeast mito homolog++, Rickettsial homolog, mito protein domain, coexpression	chr22	46731297	46753237	3	4	6	20100000	16	adipose, largeintestine, placenta									6.7		6.9		6.8
Tmito	57176	68915	VARS2	MPHL	G7a|VARS2L|VARSL	valyl-tRNA synthetase 2, mitochondrial	1093	2	SharedDomain	6		HomologMitoLowConf	Homolog	50-75pure	17.5169	0	1	APEX_matrix, targetP signal, Rickettsial homolog, mito protein domain, coexpression, MS/MS++	chr6	30881981	30894235	13	44	320	4280000000	51	cerebrum, cerebellum, brainstem, spinalcord, kidney, liver, skeletalmuscle, adipose, smallintestine, largeintestine, stomach, placenta, testis	8.7	8.6	8.7	7	8.8	7.9		8.1	8.4	7.2	9	7.8	8.6	8.3
Tmito	63929	321003	XPNPEP3	MPWL	APP3|NPHPL1	X-prolyl aminopeptidase (aminopeptidase P) 3, putative	507	4	SharedDomain	20		OrthologMitoLowConf	Homolog	25-50pure	16.7746	0	1	literature, APEX_matrix, yeast mito homolog, Rickettsial homolog, mito protein domain, coexpression, MS/MS+	chr22	41253084	41328823	8	14	55	709000000	39	cerebrum, liver, adipose, smallintestine, largeintestine, stomach, placenta, testis	7.2					7.6			8.5	7	6.9	7.3	8.2	8.2	Nucleus (APE, Supportive)
Tnon_mito	207063	236082	DHRSX	MSPLS	CXorf11|DHRS5X|DHRS5Y|DHRSXY|DHRSY|SDR46C1	dehydrogenase/reductase (SDR family) X-linked	330	2	SharedDomain	NA		HomologMitoHighConf	Homolog		8.9774	0.018	1	targetP signal, yeast mito homolog+, Rickettsial homolog, mito protein domain	chrX	2137554	2419015																					Cytoplasm;Cytoskeleton (Actin filaments) (APE, Uncertain)
Tnon_mito	9703	72503	KIAA0100	MPLF	BCOX|BCOX1|CT101	KIAA0100	2235		MitoDomain	19	1.17	NoMitoHomolog	NoHomolog	0-25ambig	9.5794	0.013	1	mito protein domain+, induction, coexpression	chr17	26941457	26972177	2	4	4	51100000	2	cerebrum, placenta	7.7												5.4		Nucleus but not nucleoli (APE, Uncertain)
Tnon_mito	201229	66274	LYRM9	MAPLP	C17orf108	LYR motif containing 9	78	3	MitoDomain	2		NoMitoHomolog	NoHomolog	50-75ambig	8.9622	0.019	1	targetP signal, mito protein domain+, MS/MS	chr17	26205339	26220409	4	5	14	38400000	55	cerebellum, heart, adipose, testis		6.7					6.6		6.6					7.4
Tnon_mito	162515	216867	SLC16A11	MPAP	MCT11	solute carrier family 16, member 11	471	4	SharedDomain	0		HomologMitoHighConf	Homolog		6.1649	0.035	1	yeast mito homolog+, Rickettsial homolog, mito protein domain	chr17	6944948	6947242
Tnon_mito	9194	20503	SLC16A7	MPPMP	MCT2	solute carrier family 16 (monocarboxylate transporter), member 7	478		SharedDomain	0		HomologMitoHighConf	Homolog	0-25ambig	6.1454	0.036	1	yeast mito homolog+, Rickettsial homolog, mito protein domain	chr12	59989820	60183635	2	4	20	29100000	12	stomach, testis												6.7		7.4
Tnon_mito	9399	69106	STOML1	MPDV	SLP-1|STORP|hUNC-24	stomatin (EPB72)-like 1	398	3	MitoDomain	0		NoMitoHomolog	Homolog		5.3492	0.049	1	targetP signal, Rickettsial homolog, mito protein domain+	chr15	74275558	74286963																					Cytoplasm (APE, Uncertain)
Tnon_mito	7167	21991	TPI1	MAPSR	HEL-S-49|TIM|TPI|TPID	triosephosphate isomerase 1	286		NonMitoDomain	4	0.52	OrthologMitoHighConf	NoHomolog	75-100crude	5.5357	0.047	1	yeast mito homolog++, induction	chr12	6976583	6980110	14	22	340	16200000000	81	all 14	9.3	9.2	9.9	9.1	8.8	8.2	7.9	7.9	8.3	8.9	8.1	7.8	9	8.3	Nucleus but not nucleoli (APE, Supportive)
