# Supplementary material for: Proteasomal degradation induced by DPP9‐mediated processing competes with mitochondrial protein import
Source: EMBO J. 2020 Aug 20;39(19):e103889. doi: 10.15252/embj.2019103889 (PMC7527813; doi:10.15252/embj.2019103889)
Supplement: Supplementary file 3 — Source Data for Appendix [file EMBJ-39-e103889-s010.zip]

Archive with 15 entries (11 files):
- Appendix_Figure_Source_Data/
- Appendix_Figure_Source_Data/S6-a.png
- Appendix_Figure_Source_Data/S4-a.png
- Appendix_Figure_Source_Data/.DS_Store
- Appendix_Figure_Source_Data/S5-a.png
- Appendix_Figure_Source_Data/Appendix_FigS3_Source_Data/
- Appendix_Figure_Source_Data/Appendix_FigS3_Source_Data/S3-a.png
- Appendix_Figure_Source_Data/Appendix_FigS1_Source_Data/
- Appendix_Figure_Source_Data/Appendix_FigS1_Source_Data/.DS_Store
- Appendix_Figure_Source_Data/Appendix_FigS1_Source_Data/S1-c.png
- Appendix_Figure_Source_Data/Appendix_FigS1_Source_Data/S1-b.png
- Appendix_Figure_Source_Data/Appendix_FigS1_Source_Data/S1-a.png
- Appendix_Figure_Source_Data/Appendix_FigS2_Source_Data/
- Appendix_Figure_Source_Data/Appendix_FigS2_Source_Data/S2-b.png
- Appendix_Figure_Source_Data/Appendix_FigS2_Source_Data/S2-a.png
